# Supplementary material for: Needs and Needs Communication of Nursing Home Residents with Depressive Symptoms: A Qualitative Study
Source: Int J Environ Res Public Health. 2022 Mar 19;19(6):3678. doi: 10.3390/ijerph19063678 (PMC8949340; doi:10.3390/ijerph19063678)
Supplement: Supplementary file 1 [file ijerph-19-03678-s001.zip]

Archive with 1 entries (1 files):
- ijerph-1611929-supplementary.pdf
